# Supplementary material for: Impact of environmental noise exposure as an inducing factor on the prognosis of sudden sensorineural hearing loss: a retrospective case–control study
Source: Front Neurosci. 2023 Jun 29;17:1210291. doi: 10.3389/fnins.2023.1210291 (PMC10339706; doi:10.3389/fnins.2023.1210291)
Supplement: Supplementary file 1 [file Table_1.XLSX]

## Sheet: Sheet1
Patient Number	Type of the environmental noise
1	Machine noise
2	Headphone noise
3	Mechanical noise from electric hammers
4	Undefined
5	Firecrackers
6	Firecrackers
7	Hammer mechanical noise
8	Chainsaw
9	Headphones
10	Cutting machine mechanical noise
11	Mechanical noise
12	Undefined
13	Undefined
14	Firecrackers
15	Musical devices
16	Community noise
17	Mechanical noise
18	Musical devices
19	Recreational noise
20	Mechanical noise
21	Mechanical noise
22	Community noise
23	Recreational noise
24	Community noise
25	Musical devices
26	Gunshot
27	Mechanical noise
28	Machinery noise
29	Musical devices
30	Decoration noise
31	Mechanical noise
32	Engine noise
33	Mechanical noise
34	Undefined
35	Undefined
36	Recreational noise
37	Recreational noise
38	Recreational noise
39	Traffic noise
40	Music noise
41	Machinery noise
42	Undefined
43	Mechanical sounds
44	Firecrackers
45	Horn sound
46	Firecrackers
47	Tyre explosion
48	Headphones
49	Pulverisers
50	Decoration noise
